# Supplementary material for: Self-Assembled Molecular Complexes of 1,10-Phenanthroline and 2-Aminobenzimidazoles: Synthesis, Structure Investigations, and Cytotoxic Properties
Source: Molecules. 2024 Jan 24;29(3):583. doi: 10.3390/molecules29030583 (PMC10856035; doi:10.3390/molecules29030583)
Supplement: Supplementary file 1 [file molecules-29-00583-s001.zip]

Archive with 1 entries (1 files):
- molecules-2776621-supplementary.pdf
